# Supplementary material for: 3-Bromopyruvate Suppresses the Malignant Phenotype of Vemurafenib-Resistant Melanoma Cells
Source: Int J Mol Sci. 2022 Dec 9;23(24):15650. doi: 10.3390/ijms232415650 (PMC9779063; doi:10.3390/ijms232415650)
Supplement: Supplementary file 1 [file ijms-23-15650-s001.zip]

Archive with 1 entries (1 files):
- ijms-1804473-supplementary.pdf
